# Supplementary material for: Pick-Up of Organic Molecules by Mixed Ar Clusters: A Function of Gas Properties and Composition
Source: Molecules. 2026 Feb 5;31(3):553. doi: 10.3390/molecules31030553 (PMC12899421; doi:10.3390/molecules31030553)
Supplement: Supplementary file 1 [file molecules-31-00553-s001.zip]

Archive with 2 entries (2 files):
- graphs.xlsx
- Supplementary Information.pdf
