# Supplementary material for: Pick-Up of Organic Molecules by Mixed Ar Clusters: A Function of Gas Properties and Composition
Source: Molecules. 2026 Feb 5;31(3):553. doi: 10.3390/molecules31030553 (PMC12899421; doi:10.3390/molecules31030553)
Supplement: Supplementary file 1 [file molecules-31-00553-s001.zip › graphs.xlsx]

## Sheet: fig 1
p (Ar)	A 157°C	A 169°C	average	st. dev.
0	0	0	0	0
3	0	0	0	0
6	0.5	0.6	0.55	0.0707107
10	0.888889	0.733333	0.811111	0.109994
15	1	1	1	0
20	0.944444	1	0.972222	0.0392837
25	0.833333	1	0.916667	0.117851
30	0.777778	0.933333	0.855556	0.109994
35	0.666667	0.866667	0.766667	0.141421
40	0.5	0.8	0.65	0.212132
45	0.444444	0.533333	0.488889	0.0628539
p (Ar)	Ar3 137°C	Ar3 155°C	Ar3 157°C	Ar3 157°C	average	st. dev.
0		0	0		0	0
5		0.8	0.5	0.981132	0.760377	0.243001
10	0.931818	1	0.8	1	0.932955	0.0942839
15	1	0.8	0.95	0.962264	0.928066	0.0879887
20	0.977273	0.76	1	0.943396	0.920167	0.109282
25	0.954545	0.6	0.95	0.924528	0.857268	0.17202
30	0.818182	0.56	0.9	0.886792	0.791244	0.158279
35	0.772727	0.52	0.85	0.792453	0.733795	0.146251
40	0.681818	0.44	0.7	0.698113	0.629983	0.126918
45		0.4		0.641509	0.520755	0.170773

## Sheet: fig S1
p (Ar)	C4H4O4 155°C	C4H4O4 155 °C	average	st. dev.
0	0	0	0	0
3	0	0	0	0
6	0.333333	0.6	0.466667	0.188562
10	0.777778	1	0.888889	0.157135
15	1	1	1	0
20	0.888889	0.88	0.884444	0.00628539
25	0.777778	0.72	0.748889	0.0408551
30	0.711111	0.6	0.655556	0.0785674
35	0.666667	0.58	0.623333	0.0612826
40	0.6	0.52	0.56	0.0565685
45	0.488889	0.46	0.474444	0.0204275
p (Ar)	CH4N 125°C	CH4N 142°C	average	st. dev.
0	0	0	0	0
2	0	0	0	0
5	0.516129	0.4	0.458065	0.0821156
10	0.774194	0.8	0.787097	0.0182479
15	0.806452	0.833333	0.819892	0.0190082
20	0.870968	0.866667	0.868817	0.00304132
25	0.967742	0.966667	0.967204	0.00076033
30	1	1	1	0
35	0.903226	0.966667	0.934946	0.0448595
40	0.806452	0.866667	0.836559	0.0425785

## Sheet: fig 2
x (H2)	A 157°C	A 157°C	average	st. dev.
50	1	1	1	0
41.6667	0.928571	0.92	0.924286	0.00606092
34.6667	0.875	0.84	0.8575	0.0247487
29	0.839286	0.76	0.799643	0.0560635
23.3333	0.767857	0.72	0.743929	0.0338401
18.3333	0.75	0.68	0.715	0.0494975
14	0.642857	0.62	0.631429	0.0161624
10	0.607143	0.58	0.593571	0.0191929
6.66667	0.589286	0.5	0.544643	0.0631345
4	0.535714	0.48	0.507857	0.0393959
2	0.464286	0.45	0.457143	0.0101015
0.666667	0.446429	0.4	0.423214	0.03283
0	0.446429	0.4	0.423214	0.03283
25bar

## Sheet: fig S2
x (H2)	A 169°C	[A+H] 169°C	A2 169°C
50	1	0.885714	0.957447
41.6667	0.782609	1	1
34.6667	0.73913	0.928571	0.914894
29	0.695652	0.928571	0.914894
23.3333	0.608696	0.914286	0.93617
18.3333	0.565217	0.814286	0.829787
14	0.434783	0.785714	0.787234
10	0.391304	0.685714	0.723404
6.66667	0.347826	0.614286	0.680851
4	0.347826	0.571429	0.638298
2	0.304348	0.542857	0.595745
0.666667	0.304348	0.514286	0.595745
0	0.304348	0.5	0.638298
25bar

## Sheet: fig 3
x (H2)	U 152°C	[U+H] 152°C
50	1	1
41.6667	0.884615	0.96875
34.6667	0.846154	0.9375
29	0.846154	0.890625
23.3333	0.807692	0.8125
18.3333	0.692308	0.75
14	0.615385	0.65625
10	0.538462	0.59375
6.66667	0.5	0.5625
4	0.423077	0.53125
2	0.423077	0.5
0.666667	0.384615	0.484375
0	0.307692	0.46875
25bar

## Sheet: fig 4
x (H2)	CH4N 135°C	CH4N 142°C
50	1	1
41.6667	1	0.861538
34.6667	0.965517	0.784615
29	0.948276	0.753846
23.3333	0.896552	0.692308
18.3333	0.862069	0.646154
14	0.810345	0.569231
10	0.793103	0.553846
6.66667	0.741379	0.523077
4	0.724138	0.484615
2	0.672414	0.453846
0.666667	0.655172	0.446154
0	0.62069	0.430769
25bar

## Sheet: fig 5
x (H2)	C4H4O4 155°C	AA 155°C
50	1	1
41.6667	1	0.980769
34.6667	0.892857	0.961538
29	0.857143	0.961538
23.3333	0.77381	0.942308
18.3333	0.72619	0.923077
14	0.702381	0.903846
10	0.654762	0.846154
6.66667	0.607143	0.807692
4	0.559524	0.769231
2	0.47619	0.730769
0.666667	0.452381	0.692308
0	0.440476	0.711538
25bar

## Sheet: fig S3
x (H2)	C4H4O4 155°C	AA 155°C
50	0.823529	0.45614
41.6667	0.941176	0.789474
33.8889	1	0.877193
26.6667	0.941176	0.929825
20	0.882353	1
13.8889	0.823529	0.929825
8.33333	0.823529	0.947368
4.44444	0.788235	0.894737
2.22222	0.705882	0.929825
1.11111	0.670588	0.877193
0	0.588235	0.842105
15bar

## Sheet: fig 6
x (H2)	Ar2 155°C	Ar2 157°C	average	st. dev.		x (H2)	Ar3 137°C	Ar3 155°C	Ar3 157°C	average	st. dev.
50	1	1	1	0		50	1	1	1	1	0
41.6667	0.818182	0.87234	0.845261	0.0382959		41.6667	0.77	0.82	0.923077	0.837692	0.078057
34.6667	0.757576	0.765957	0.761767	0.00592675		34.6667	0.68	0.75	0.884615	0.771538	0.103994
29	0.666667	0.638298	0.652482	0.0200598		29	0.64	0.67	0.788462	0.699487	0.0785005
23.3333	0.606061	0.574468	0.590264	0.0223393		23.3333	0.63	0.62	0.711538	0.653846	0.0502126
18.3333	0.527273	0.510638	0.518956	0.0117623		18.3333	0.58	0.54	0.673077	0.597692	0.0682798
14	0.484848	0.468085	0.476467	0.0118535		14	0.54	0.5	0.596154	0.545385	0.0483025
10	0.406061	0.382979	0.39452	0.0163214		10	0.52	0.43	0.480769	0.476923	0.0451231
6.66667	0.375758	0.340426	0.358092	0.0249835		6.66667	0.47	0.4	0.461538	0.443846	0.0382068
4	0.30303	0.319149	0.31109	0.0113976		4	0.45	0.34	0.423077	0.404359	0.0573391
2	0.29697	0.276596	0.286783	0.0144066		2	0.43	0.33	0.384615	0.381538	0.050071
0.666667	0.278788	0.255319	0.267054	0.0165949		0.666667	0.41	0.3	0.365385	0.358462	0.0553258
0	0.254545	0.255319	0.254932	0.000547085		0	0.39	0.27	0.346154	0.335385	0.0607205
25bar

## Sheet: fig S4
x (H2)	Ar2 155°C	Ar3 155°C
50	1	1
41.6667	0.818182	0.88
33.8889	0.704545	0.76
26.6667	0.636364	0.68
20	0.545455	0.6
13.8889	0.5	0.56
8.33333	0.431818	0.48
4.44444	0.386364	0.44
2.22222	0.363636	0.36
1.11111	0.340909	0.36
0	0.309091	0.376
15bar

[truncated: 1 more sheets: fig 7]
